# Supplementary material for: Predicting Frailty and Geriatric Interventions in Older Cancer Patients: Performance of Two Screening Tools for Seven Frailty Definitions—ELCAPA Cohort
Source: Cancers (Basel). 2022 Jan 4;14(1):244. doi: 10.3390/cancers14010244 (PMC8750824; doi:10.3390/cancers14010244)
Supplement: Supplementary file 1 [file cancers-14-00244-s001.zip]

Archive with 1 entries (1 files):
- cancers-1498399-supplementary.pdf
